# Supplementary material for: Systemic inflammation is an independent predictive marker of clinical outcomes in mucosal squamous cell carcinoma of the head and neck in oropharyngeal and non-oropharyngeal patients
Source: BMC Cancer. 2016 Feb 18;16:124. doi: 10.1186/s12885-016-2089-4 (PMC4759931; doi:10.1186/s12885-016-2089-4)
Supplement: Additional file 1: Table S1. — Patient demographic differences between p16 tested and non-tested oropharyngeal patients. (XLSX 11 kb) [file 12885_2016_2089_MOESM1_ESM.xlsx]

## Sheet: Supplementary Table 1
Supplementary Table 1. Patient demographic differences between p16 tested and non-tested oropharyngeal patients
Characteristic	p16 tested (n = 44)	p16 not tested (n = 32)*	p value#
Age, median years (range)	55.5 (32-83)	61.5 (47-83)	0.06
Sex, n (%)			0.6
Male	35 (80)	27 (84)
Female	9 (20)	5 (16)
ECOG PS, n (%)			0.1
0	40 (91)	24 (75)
1	3 (7)	7 (22)
2	1 (2)	1 (3)
Smoking status, n (%)			0.9
Non-smoker	15 (34)	9 (28)
Ex-smoker	20 (45)	16 (50)
Current smoker	9 (20)	6 (19)
Missing	-	1 (3)
Tumour stage, n (%)			0.07
T1	18 (41)	6 (19)
T2	17 (39)	12 (38)
T3	7 (16)	8 (25)
T4	2 (5)	6 (19)
Nodal stage, n (%)			0.7
N0	6 (14)	5 (16)
N1	11 (25)	11 (34)
N2	26 (59)	15 (47)
N3	1 (2)	1 (3)
AJCC stage, n (%)			0.3
1	3 (7)	1 (3)
2	11 (25)	7 (22)
3	27 (61)	17 (53)
4	3 (7)	7 (22)
Treatment, n (%)			0.4
Radiotherapy	5 (11)	5 (16)
Postoperative radiotherapy	2 (5)	1 (3)
Chemoradiotherapy	37 (84)	24 (75)
Postoperative chemoradiotherapy	0 (0)	2 (6)
Neutrophils, median counts (range) x 109 cells/L	4.65 (2.60-11.90)	4.50 (1.10-11.50)	0.6
Lymphocytes, median counts (range) x 109 cells/L	1.60 (0.40-2.70)	1.60 (0.50-3.40)	0.8
NLR, median counts (range) x 109 cells/L	3.18 (1.30-29.75)	2.84 (1.41-10.45)	0.8
NLR, n (%)			0.5
Low (≤ 5)	36 (82)	24 (75)
High (> 5)	8 (18)	8 (25)
*, missing 1 patient for smoking status and #, appropriate statistical test (Students t-test, Mann Whitney-U, χ2 test or Fishers exact test) conducted between p16 tested and p16 not tested oropharyngeal cancer patients. Abbreviations: ECOG PS, Eastern Cooperative Oncology Group performance status; AJCC, American Joint Committee on Cancer and NLR, neutrophil-to-lymphocyte ratio.
